# Supplementary material for: Death of Leukemia Cells and Platelets Induced by 3,3′-Dihydroxy-4,5-Dimethoxybibenzyl Is Mediated by p38 Mitogen-Activated Protein Kinase Pathway
Source: Molecules. 2025 Jul 15;30(14):2965. doi: 10.3390/molecules30142965 (PMC12300253; doi:10.3390/molecules30142965)
Supplement: Supplementary file 1 [file molecules-30-02965-s001.zip]

Archive with 1 entries (1 files):
- molecules-3703077-supplementary.pdf
